# Supplementary material for: Neuromuscular Defects in a Drosophila Model of the Congenital Disorder of Glycosylation SLC35A2-CDG
Source: Biomolecules. 2025 Aug 29;15(9):1256. doi: 10.3390/biom15091256 (PMC12467441; doi:10.3390/biom15091256)
Supplement: Supplementary file 1 [file biomolecules-15-01256-s001.zip]

Archive with 3 entries (3 files):
- biomolecules-3725434-supplementary.pdf
- Supplemental Video S1.mp4
- Supplemental Video S2.mp4
